# Supplementary material for: Tartrazine induces structural and functional aberrations and genotoxic effects in vivo
Source: PeerJ. 2017 Feb 23;5:e3041. doi: 10.7717/peerj.3041 (PMC5326541; doi:10.7717/peerj.3041)
Supplement: Data S1 [file peerj-05-3041-s001.xls]

## Sheet: Raw data Tail DNA%
	Tail DNA Percent
			Control									Tartrazine-treated
		Animals	Sample 1	Sample 2	Sample 3							Sample 1	Sample 2	Sample 3
		Num
		1	1.04097	3.18221	1.03998							7.00257	3.95928	18.3258
		2	2.43161	5.46899	1.00385							39.0076	11.0353	10.2215
		3	3.67737	1.71937	1.99596							6.085	27.5325	0.397895
		4	30.4797	2.69586	0.779344							1.11545	10.7318	0.950302
		5	0.654262	3.8802	1.30801							11.4212	20.035	19.5319
		6	1.82057	5.96584	4.24782							8.01833	4.39076	1.46625
		7	2.36337	4.47555	3.37157							19.4494	3.83652	2.42783
		8	12.4176	1.50765	8.37423							20.1705	6.5187	2.24534
		9	3.02201	0.95324	0.695146							8.31106	7.80714	19.4546
		10	16.0363	0.334435	2.30919							15.918	4.63321	4.80219
		11	17.0351	5.19122	2.79105							8.67024	2.94145	1.96125
		12	1.7416	0.788043	1.522							6.7437	9.4368	1.79317
		13	4.65663	6.42091	3.73533							4.06388	6.88199	22.7415
		14	19.5325	3.74423	0.279634							9.71766	6.62099	0.628629
		15	8.96314	3.29926								16.2654	5.61654	18.5687
		16	2.79083	2.04854								1.60903	11.9714	25.4339
		17	9.59125	6.9539								30.3069	6.67117	6.3983
		18	3.29455	2.80242								6.59704	1.32348	3.7208
		19	6.37986	1.6086								11.8567	9.47128	24.4124
		20	1.33983	2.91416								10.41	5.83015	11.6251
		21	1.28011	5.62419								19.5574	6.0623	18.7264
		22	0.31293	4.1231								7.18797	6.33714	14.1401
		23	4.7699	1.79568									9.94233	12.6643
		24	3.70032	2.75164									5.59413	75.76
		25	1.53699	13.4398									24.5791	0.781392
		26	2.32763	4.99522									7.55505	3.78239
		27	0.597868	1.54082									8.68853	16.9858
		28	1.60111	6.45393									15.4643	4.2019
		29	20.2794										18.816	4.943
		30	0.940144										1.95345	11.7365
		31	2.39589										10.9849	7.28012
		32											10.7749	4.05772
													4.15915	2.60901
														1.71024
														1.84686
														6.6457
														8.98584
														1.75173
														1.45796
														2.8402
														9.29646
														2.32316

## Sheet: Statistics and graph
			Anova test
			Control								Tartrazine-treated
			SUMMARY								SUMMARY
			Groups	Count	Sum	Average	Variance				Groups	Count	Sum	Average	Variance
			Column 1	31	189.011	6.09714	54.1193				Column 1	22	269.485	12.2493	83.5285
			Column 2	28	106.679	3.80997	7.1116				Column 2	33	298.157	9.03506	37.6766
			Column 3	14	33.4531	2.38951	4.45746				Column 3	42	411.634	9.80082	164.678
			ANOVA								ANOVA
			Source of Variation	SS	df	MS	F	P-value	F crit		Source of Variation	SS	df	MS	F	P-value	F crit
			Between Groups	154.761	2	77.3805	2.89112	0.0621685	3.12768		Between Groups	142.813	2	71.4066	0.691158	0.503523	3.09327
			Within Groups	1873.54	70	26.7649					Within Groups	9711.56	94	103.314
			Total	2028.3	72						Total	9854.37	96
					Mean	SD		TTEST between control and tertrazine treated groups
				Control	4.09887	1.87062
				Tartrazine	10.3617	1.67894			0.0124906
